# Supplementary material for: Changes in the distribution of endogenous hormones in Phyllostachys edulis ‘Pachyloen’ during bamboo shooting
Source: PLoS One. 2020 Dec 11;15(12):e0241806. doi: 10.1371/journal.pone.0241806 (PMC7732116; doi:10.1371/journal.pone.0241806)
Supplement: S1 Data — (XLSX) [file pone.0241806.s001.xlsx]

## Sheet: Maternal bamboo
Period	Organ	IAA( ng.g-1)	GA( ng.g-1)	ZR( ng.g-1)	ABA( ng.g-1)	ALL( ng.g-1)
Bamboo shoots sprouting period	Leaf	36.3604	7.3106	5.6801	40.2918	89.6429
		53.8422	13.3166	4.3835	183.868	255.411
		85.3301	12.8886	6.2083	263.822	368.249
	Branch	50.7428	6.828	4.074	29.2527	90.8975
		54.0166	14.028	4.2558	163.153	235.454
		116.696	10.832	7.2175	243.63	378.376
	Stem	28.9847	10.6367	4.7143	51.9121	96.2478
		60.6914	10.9698	5.0673	134.46	211.189
		111.801	10.2925	7.0429	232.907	362.043
	Root	79.3734	15.6273	5.4561	33.9662	134.423
		55.3329	16.6346	6.2095	56.4198	134.597
		52.4575	9.6096	5.8499	117.204	185.121
Bamboo shoots growing period	Leaf	91.9201	9.4572	15.8669	171.632	288.877
		86.821	8.9796	16.0804	195.016	306.897
		96.0268	8.4618	15.2924	145.825	265.606
	Branch	77.0158	8.5044	14.1078	192.983	292.611
		72.5547	8.7411	9.4073	128.69	219.393
		87.4332	8.7019	10.9396	165.173	272.248
	Stem	62.8864	7.7548	9.7579	124.994	205.393
		66.025	7.9373	8.6339	132.2	214.796
		82.6952	8.3965	11.6432	140.273	243.008
	Root	67.7988	8.5876	14.9986	120.009	211.394
		62.4598	8.0544	16.786	122.236	209.536
		80.2934	8.4632	14.9078	130.776	234.441
New bamboo formatting period	Leaf	92.6896	7.6713	9.7561	154.06	264.177
		69.4572	6.1552	11.51	165.278	252.4
		69.4115	6.7672	10.3181	182.039	268.536
	Branch	65.3648	5.4503	8.1939	157.672	236.68
		62.8868	7.6418	7.7606	101.439	179.728
		56.8986	6.5999	7.9383	136.196	207.632
	Stem	60.7858	5.8109	6.5674	144.849	218.013
		75.1066	6.3966	9.5179	99.1039	190.125
		58.8277	5.412	6.3865	115.584	186.21
	Root	55.355	6.9956	9.6813	82.32	154.352
		47.7644	6.2026	6.9715	97.9017	158.84
		53.1983	5.2682	8.5095	95.5327	162.509

## Sheet: Bamboo rhizome
Organ	Period	IAA( ng.g-1)	GA( ng.g-1)	ZR( ng.g-1)	ABA( ng.g-1)	ALL( ng.g-1)
Rhizome internode	Bamboo shoots sprouting period	52.7294	17.1384	10.6131	48.5858	129.067
		89.1078	10.1206	5.3168	26.9798	131.525
		61.0541	12.037	7.828	135.936	216.855
		96.9354	29.1722	10.2797	159.703	296.09
		123.666	37.673	14.3022	44.7853	220.426
		116.398	24.0179	8.0814	32.55	181.048
		71.9039	15.1684	5.6431	35.7021	128.418
		79.1634	11.0359	4.5134	90.1964	184.909
		52.5255	12.9818	5.3092	64.8862	135.703
		38.4505	10.1263	4.5081	94.5759	147.661
		60.652	7.6094	4.65	111.372	184.284
		47.5739	7.2214	5.5401	70.1303	130.466
		64.7746	9.3255	5.9392	137.263	217.302
		41.3604	7.1136	6.1148	69.036	123.625
	Bamboo shoots growing period	48.3167	7.6086	7.5322	78.8822	142.34
		78.1051	9.3133	11.0625	80.0948	178.576
		84.789	9.2835	11.4603	81.7783	187.311
	New bamboo formatting period	82.8566	7.956	12.9457	56.6338	160.392
		70.2636	9.0778	8.8813	42.1521	130.375
		76.6435	7.9107	8.8045	54.6001	147.959
		58.7158	7.3774	8.6917	73.5376	148.322
		71.3574	6.6038	7.7852	76.0446	161.791
Rhizome joint	Bamboo shoots sprouting period	63.9826	34.2726	9.0704	23.8615	131.187
		112.598	10.2454	7.4243	44.9491	175.217
		52.6442	11.2491	7.5914	132.107	203.591
		73.3112	34.5373	9.5297	160.867	278.245
		118.464	38.1387	16.1797	38.5424	211.325
		85.2044	10.5982	7.9229	35.7021	139.428
		69.4044	13.5371	7.3355	69.4943	159.771
		76.9325	11.5112	4.81	91.5781	184.832
		38.6008	9.7208	3.9073	87.6016	139.831
		43.287	10.7154	4.9121	116.363	175.277
		45.9949	14.3656	4.721	79.5777	144.659
		68.1506	7.8232	5.0581	125.075	206.107
		90.4697	9.0816	5.8218	117.488	222.861
		46.4731	7.4828	5.6089	61.6941	121.259
	Bamboo shoots growing period	52.7548	7.7034	8.1788	95.5589	164.196
		79.7237	8.1205	9.4716	86.1757	183.492
		85.6581	8.1419	12.0186	69.8329	175.651
	New bamboo formatting period	64.6023	9.1016	11.9888	103.144	188.837
		71.9034	5.6967	9.8055	73.4631	160.869
		77.1123	7.845	9.0421	65.2491	159.249
		58.4892	6.4989	6.5128	102.298	173.799
		65.8622	6.1351	8.0061	112.322	192.325
Rhizome root	Bamboo shoots sprouting period	66.314	31.1254	9.2359	26.9278	133.603
		129.6	26.0176	10.3924	75.0741	241.084
		96.0048	9.835	4.6802	38.5673	149.087
		86.6614	25.1804	11.1089	201.54	324.49
		96.6802	37.7182	11.8689	143.841	290.108
		113.553	25.3716	10.7346	54.2005	203.86
		73.5453	13.6073	5.4304	33.4945	126.078
		107.941	26.021	14.0299	43.1371	191.129
		40.7167	13.0837	4.8866	65.7144	124.401
		72.4559	15.8156	4.5959	54.5293	147.397
		44.954	13.3086	4.142	82.4981	144.903
		44.0325	12.9117	5.5143	78.0953	140.554
		65.957	11.7978	6.1972	69.3701	153.322
		76.4291	6.4225	5.0052	44.8391	132.696
	Bamboo shoots growing period	52.3518	5.9802	7.2265	80.1804	145.739
		67.4399	5.3952	7.044	36.8537	116.733
		34.2874	7.3869	4.7994	46.3863	92.86
	New bamboo formatting period	85.4363	7.6126	9.7583	68.2153	171.023
		81.5864	8.2151	11.3976	45.9359	147.135
		73.5402	7.5591	11.7936	57.4385	150.331
		89.8589	8.3153	10.3019	85.6008	194.077
		68.4399	6.038	8.2729	73.1528	155.904
Rhizome bud	Bamboo shoots sprouting period	89.5933	31.8813	8.6808	128.315	258.471
		113.179	11.8696	11.4212	39.7309	176.2
		88.5915	8.255	4.6298	38.3562	139.832
		89.297	36.0585	10.6002	133.486	269.442
		126.847	36.2288	9.2974	119.734	292.107
		119.623	16.528	10.2614	44.0301	190.443
		104.678	23.7112	5.77	40.6842	174.843
		66.624	17.0686	4.0163	68.6672	156.376
		50.6778	10.0111	4.2948	73.0037	137.987
		52.9026	15.0438	4.7296	125.538	198.214
		36.8557	8.2732	4.3202	72.341	121.79
		48.3341	13.3707	5.8731	86.2786	153.856
		61.6125	9.5406	6.351	70.258	147.762
		53.3499	7.6829	6.3291	70.0918	137.454
	Bamboo shoots growing period	67.1784	8.7135	12.041	115.232	203.165
		48.9674	5.178	6.5876	40.3366	101.07
		48.9736	6.5251	7.7415	56.7741	120.014
	New bamboo formatting period	83.6032	6.1995	11.1912	42.6693	143.663
		73.2977	8.0951	11.0512	52.8601	145.304
		83.0653	8.4331	10.8827	97.0147	199.396
		50.3815	6.854	8.3153	121.211	186.762
		48.4116	5.7484	7.1738	78.7377	140.072

## Sheet: Bamboo shoot
Period	Organ	IAA( ng.g-1)	GA( ng.g-1)	ZR( ng.g-1)	ABA( ng.g-1)	ALL( ng.g-1)
Bamboo shoots sprouting period	Latent bud	89.5933	31.8813	8.6808	128.315	258.471
	Latent bud	113.179	11.8696	11.4212	39.7309	176.2
	Latent bud	88.5915	8.255	4.6298	38.3562	139.832
	Latent bud	89.297	36.0585	10.6002	133.486	269.442
	Latent bud	126.847	36.2288	9.2974	119.734	292.107
	Latent bud	119.623	16.528	10.2614	44.0301	190.443
	Latent bud	104.678	23.7112	5.77	40.6842	174.843
	Latent bud	66.624	17.0686	4.0163	68.6672	156.376
	Latent bud	50.6778	10.0111	4.2948	73.0037	137.987
	Latent bud	52.9026	15.0438	4.7296	125.538	198.214
	Latent bud	36.8557	8.2732	4.3202	72.341	121.79
	Latent bud	48.3341	13.3707	5.8731	86.2786	153.856
	Latent bud	61.6125	9.5406	6.351	70.258	147.762
	Latent bud	53.3499	7.6829	6.3291	70.0918	137.454
	Shoot bud	75.0987	9.1005	10.8585	80.9481	176.006
	Shoot bud	57.1236	3.8058	7.4067	72.0862	140.422
	Shoot bud	62.2932	6.9	15.7949	99.6455	184.634
	Shoot bud	47.8007	5.9122	10.5679	71.5098	135.791
	Shoot bud	50.5439	3.5756	9.6566	100.256	164.032
	Shoot bud	57.9398	5.5401	15.6257	137.268	216.373
	Winter Shoot	69.5124	11.2553	4.9555	29.4988	115.222
	Winter Shoot	22.0498	9.7611	4.1132	111.308	147.232
	Winter Shoot	32.7295	10.9108	5.4631	119.727	168.83
	Winter Shoot	79.6842	23.3068	10.8008	37.724	151.516
	Winter Shoot	32.793	9.6887	4.861	128.607	175.95
	Winter Shoot	47.47	14.4243	5.88357	182.98	250.758
Bamboo shoots growing period	Latent bud	67.1784	8.7135	12.041	115.232	203.165
	Latent bud	48.9674	5.178	6.5876	40.3366	101.07
	Latent bud	48.9736	6.5251	7.7415	56.7741	120.014
	Spring Shoot	121.484	9.7959	19.3987	121.436	272.115
	Spring Shoot	60.9022	5.8668	10.2584	44.6379	121.665
	Spring Shoot	85.114	7.1541	17.028	78.4513	187.747
	Spring Shoot	51.4776	8.0552	12.7721	36.7754	109.08
	Spring Shoot	38.8909	5.6926	9.12175	31.3001	85.0053
	Spring Shoot	33.1165	6.39098	7.20172	34.448	81.1571
New bamboo formatting period	Latent bud	83.6032	6.1995	11.1912	42.6693	143.663
	Latent bud	73.2977	8.0951	11.0512	52.8601	145.304
	Latent bud	83.0653	8.4331	10.8827	97.0147	199.396
	Latent bud	50.3815	6.854	8.3153	121.211	186.762
	Latent bud	48.4116	5.7484	7.1738	78.7377	140.072
	Leaf	90.3976	6.6855	11.3635	158.348	266.795
	Leaf	59.5223	5.5917	9.5064	156.427	231.048
	Leaf	65.7756	5.309	7.5608	162.359	241.005
	Stem	65.65	7.7254	7.2845	37.9969	118.657
	Stem	58.8706	6.6548	8.1438	61.4008	135.07
	Stem	91.8175	8.6138	8.0888	60.9711	169.491
